# Supplementary material for: Deep learning reveals diverging effects of altitude on aging
Source: GeroScience. 2025 Jan 15;47(3):3873–89. doi: 10.1007/s11357-024-01502-8 (PMC12181603; doi:10.1007/s11357-024-01502-8)
Supplement: Supplementary file 2 — Supplementary file2 (XLSX 28 KB) [file 11357_2024_1502_MOESM2_ESM.xlsx]

## Sheet: Correlation_risk vs elevation
Cause of risk exposure (in SEV)	Risk level	Both sexes				Female				Male
		SEV not normalized		SDI normalized SEV		SEV not normalized		SDI normalized SEV		SEV not normalized		SDI normalized SEV
		Pearson Correlation	P-value	Pearson Correlation	P-value	Pearson Correlation	P-value	Pearson Correlation	P-value	Pearson Correlation	P-value	Pearson Correlation	P-value
All risk factors	All level	-0.837	0.00132829	-0.737	0.00965463	-0.767	0.00588136	-0.726	0.0115001	-0.808	0.000350261	-0.745	0.00845354
Behavioural	Level 1	0.321049	0.335719	-0.796	0.00337119	0.214841	0.525822	-0.793	0.00360989	0.35743	0.280513	-0.771	0.00543235
Environmental	Level 1	-0.669	0.0245279	-0.698	0.0168147	-0.669	0.0243901	-0.701	0.0161988	-0.662	0.0264551	-0.696	0.0173367
Metabolic	Level 1	0.510698	0.108433	-0.335122	0.313727	0.460421	0.154132	-0.367322	0.266443	0.531483	0.0924647	-0.223564	0.50873
Air pollution	Level 2	-0.596113	0.0529255	-0.667	0.0250009	-0.595036	0.0534666	-0.666	0.0251686	-0.59651	0.0527269	-0.667	0.0248477
Alcohol use	Level 2	0.639	0.0341715	0.120123	0.724987	0.613	0.0448797	0.0181254	0.957816	0.641	0.0335074	0.193889	0.567833
Child and maternal malnutrition	Level 2	-0.758	0.00685413	-0.719	0.0125807	-0.751	0.00770208	-0.724	0.0117447	-0.611	0.0457836	-0.642	0.0332249
Childhood sexual abuse and bullying	Level 2	0.579644	0.0616197	-0.703	0.0157243	0.609	0.0468879	-0.699	0.0167693	0.550135	0.0795248	-0.707	0.0150055
Dietary risks	Level 2	-0.457541	0.157062	-0.669	0.0243008	-0.524773	0.097438	-0.671	0.0238579	-0.509481	0.10942	-0.667	0.0250338
Drug use	Level 2	0.0613601	0.857767	-0.682	0.0207386	-0.332634	0.317556	-0.673	0.0232205	0.181105	0.594091	-0.681	0.0211393
High body mass index	Level 2	0.515373	0.104696	-0.144415	0.671827	0.466056	0.148499	-0.23736	0.482197	0.534919	0.0899835	-0.00375076	0.991268
High fasting plasma glucose	Level 2	0.549676	0.0798277	-0.691	0.0185076	0.541735	0.0851924	-0.659	0.027425	0.51563	0.104493	-0.709	0.0146141
High LDL cholesterol	Level 2	0.574864	0.0643134	-0.684	0.0202165	0.575875	0.0637373	-0.682	0.0207636	0.539691	0.0866112	-0.682	0.0206851
High systolic blood pressure	Level 2	0.227334	0.501416	-0.681	0.0209689	0.0301167	0.929956	-0.716	0.0132272	0.359581	0.277419	-0.626	0.0391711
Intimate partner violence	Level 2	0.23387	0.488849	-0.122158	0.720486	0.23387	0.488849	-0.122158	0.720486	.c		.c
Kidney dysfunction	Level 2	0.339833	0.306543	-0.684	0.0202057	-0.0649867	0.849441	-0.682	0.0207993	0.0989929	0.772139	-0.688	0.0193037
Low bone mineral density	Level 2	-0.784	0.0042767	-0.718	0.0127883	-0.792	0.00367846	-0.706	0.0151584	-0.802	0.00299481	-0.716	0.0132238
Low physical activity	Level 2	0.549172	0.0801617	-0.705	0.015389	0.520681	0.100555	-0.694	0.0179126	0.390738	0.234763	-0.704	0.0155133
Non-optimal temprature	Level 2	-0.699	0.0167584	-0.762	0.00641659	-0.699	0.0167584	-0.762	0.00641659	-0.699	0.0167584	-0.762	0.00641659
Occupational risks	Level 2	0.653	0.0294456	-0.671	0.0236979	0.509499	0.109405	-0.755	0.00725893	0.76	0.00661906	-0.609	0.046871
Other environmental risks	Level 2	-0.426942	0.190325	-0.591139	0.0554564	-0.415171	0.204166	-0.591295	0.0553762	-0.414045	0.205521	-0.58984	0.056131
Tobacco	Level 2	-0.296639	0.37573	-0.665	0.0256066	-0.325532	0.328627	-0.685	0.0199088	-0.251855	0.455004	-0.65	0.0303949
Unsafe water, sanitation and handwashing	Level 2	-0.687	0.0195502	-0.72	0.012405	-0.687	0.0195502	-0.72	0.012405	-0.687	0.0195502	-0.72	0.012405
Ambient ozone pollution	Level 3	0.244918	0.467928	-0.524598	0.0975703	0.244918	0.467928	-0.524598	0.0975703	0.244918	0.467928	-0.524598	0.0975703
Bullying victimization	Level 3	0.62	0.042051	-0.722	0.0121598	0.628	0.0385427	-0.736	0.00983285	0.619	0.042137	-0.711	0.014183
Chewing tobacco	Level 3	-0.666	0.0254044	-0.673	0.0231989	-0.688	0.019338	-0.759	0.00678173	-0.582568	0.06001	-0.601042	0.0504962
Child growth failure	Level 3	-0.604	0.0488768	-0.653	0.0293586	-0.553107	0.0775815	-0.654	0.0291245	-0.622	0.0408866	-0.643	0.0329756
Childhood sexual abuse	Level 3	-0.111092	0.745044	-0.687	0.0195251	-0.285068	0.395502	-0.675	0.0225548	-0.316922	0.34232	-0.699	0.0167749
Diet high in processed meat	Level 3	0.581061	0.0608356	-0.68	0.0213114	0.578306	0.0623657	-0.679	0.0215626	0.559401	0.0735709	-0.68	0.0213258
Diet high in red meat	Level 3	0.604	0.0490432	-0.675	0.0227556	0.604	0.0490164	-0.674	0.0229277	0.595379	0.0532938	-0.676	0.0225351
Diet high in sodium	Level 3	0.407275	0.213779	-0.677	0.0222635	0.255716	0.447883	-0.674	0.0230365	0.306649	0.359041	-0.671	0.0239373
Diet high in sugar-sweetened beverages	Level 3	0.597793	0.0520887	-0.634	0.0360042	0.601609	0.0502219	-0.599399	0.0512973	0.575143	0.064154	-0.669	0.0242767
Diet high in trans fatty acids	Level 3	-0.322656	0.333168	-0.785	0.00422729	-0.359342	0.277761	-0.788	0.00393193	-0.309414	0.3545	-0.775	0.00506415
Diet low in calcium	Level 3	-0.584307	0.059066	-0.653	0.0293056	-0.599346	0.0513234	-0.652	0.0296746	-0.606	0.0481435	-0.653	0.0292425
Diet low in fiber	Level 3	-0.67	0.0239839	-0.67	0.0239551	-0.669	0.0244985	-0.666	0.025253	-0.673	0.0231656	-0.674	0.0228201
Diet low in fruits	Level 3	0.0916739	0.788644	-0.671	0.023801	0.297759	0.373843	-0.674	0.023047	-0.232953	0.490605	-0.669	0.0244575
Diet low in legumes	Level 3	-0.616	0.0434773	-0.658	0.0278197	-0.613	0.0447052	-0.658	0.0277812	-0.606	0.0480416	-0.659	0.0275779
Diet low in milk	Level 3	0.0472685	0.890235	-0.673	0.0232986	-0.605	0.0485085	-0.669	0.0244195	-0.612	0.0452559	-0.669	0.0244379
Diet low in nuts and seeds	Level 3	-0.607	0.0476772	-0.661	0.0269512	-0.61	0.0462276	-0.661	0.0268197	-0.599687	0.0511561	-0.66	0.0269959
Diet low in polyunsaturated fatty acids	Level 3	-0.626	0.0395488	-0.67	0.0240543	-0.626	0.0393179	-0.67	0.0240698	-0.627	0.039017	-0.67	0.0240389
Diet low in seafood omega-3 fatty acid	Level 3	-0.778	0.00478311	-0.692	0.0183247	-0.778	0.00476549	-0.688	0.0191853	-0.779	0.00474655	-0.695	0.0176043
Diet low in vegetables	Level 3	-0.564074	0.070685	-0.666	0.0252102	-0.575056	0.064204	-0.668	0.0246245	-0.563527	0.0710188	-0.665	0.0256499
Diet low in whole grains	Level 3	0.637	0.0349213	-0.669	0.0244419	0.637	0.035178	-0.67	0.0240114	-0.0876518	0.797747	-0.668	0.0246153
High temprature	Level 3	-0.808	0.00263786	-0.811	0.00247168	-0.808	0.00263786	-0.811	0.00247168	-0.808	0.00263786	-0.811	0.00247168
Iron deficiency	Level 3	-0.525389	0.0969747	-0.643	0.0326635	-0.59774	0.0521151	-0.649	0.0307703	-0.449118	0.165828	-0.600629	0.0506966
Lead exposure	Level 3	-0.533526	0.0909839	-0.61	0.0461464	-0.542053	0.0849735	-0.614	0.0445258	-0.512538	0.106952	-0.607	0.0476056
Low birth weight and short gestation	Level 3	-0.214472	0.526551	-0.631	0.0372179	0.177417	0.601751	-0.450876	0.163974	-0.402356	0.2199	-0.715	0.0133116
Low temprature	Level 3	-0.381095	0.247531	-0.632	0.0369317	-0.381095	0.247531	-0.632	0.0369317	-0.381095	0.247531	-0.632	0.0369317
Nitrogen dioxide pollution	Level 3	0.641	0.0335381	0.615	0.044097	0.641	0.0335381	0.615	0.044097	0.641	0.0335381	0.615	0.044097
No access to handwashing facility	Level 3	-0.661	0.0268058	-0.696	0.0173084	-0.661	0.0268058	-0.696	0.0173084	-0.661	0.0268058	-0.696	0.0173084
Occupational asthmagens	Level 3	0.63	0.0378795	-0.542782	0.084472	0.508254	0.11042	-0.289542	0.387796	0.779	0.00471245	-0.420358	0.197994
Occupational carcinogens	Level 3	0.619	0.0422849	-0.510011	0.108989	0.614	0.044674	-0.308086	0.356678	0.62	0.0416758	-0.590127	0.0559817
Occupational ergonomic factors	Level 3	-0.443069	0.172306	-0.609	0.0465973	-0.542583	0.0846088	-0.699	0.0165946	-0.352189	0.288133	-0.550318	0.0794041
Occupational noise	Level 3	-0.593446	0.0542723	-0.668	0.0245761	-0.00866706	0.979823	-0.677	0.0220083	-0.555475	0.0760557	-0.664	0.0259098
Occupational particulate matter, gases, and fumes	Level 3	-0.625	0.0397132	-0.673	0.0233503	-0.621	0.041626	-0.687	0.0195906	-0.568105	0.068257	-0.66	0.0270003
Particulate matter pollution	Level 3	-0.606	0.0479874	-0.669	0.0242993	-0.605	0.0487738	-0.668	0.0245343	-0.608	0.0474033	-0.67	0.0240926
Residential radon	Level 3	0.928	3.79659e-05	-0.410633	0.209659	0.928	3.79659e-05	-0.410633	0.209659	0.928	3.79659e-05	-0.410633	0.209659
Secondhand smoke	Level 3	-0.29399	0.380211	-0.69	0.0187378	-0.275871	0.411575	-0.641	0.0335935	-0.321711	0.334668	-0.743	0.00876414
Smoking	Level 3	-0.349178	0.292561	-0.628	0.0383601	-0.527232	0.0955954	-0.682	0.0206748	-0.238864	0.479341	-0.560696	0.0727632
Suboptimal breastfeeding	Level 3	-0.207194	0.541002	-0.500183	0.117151	-0.207194	0.541002	-0.500183	0.117151	-0.207194	0.541002	-0.500183	0.117151
Unsafe sanitation	Level 3	-0.638	0.0347952	-0.693	0.0181772	-0.638	0.0347952	-0.693	0.0181772	-0.638	0.0347952	-0.693	0.0181772
Unsafe water source	Level 3	-0.615	0.0441792	-0.66	0.0270533	-0.615	0.0441792	-0.66	0.0270533	-0.615	0.0441792	-0.66	0.0270533
Vitamin A deficiency	Level 3	-0.451047	0.163794	-0.537375	0.0882368	-0.436265	0.179775	-0.528912	0.0943497	-0.458505	0.156077	-0.54149	0.0853618
Zinc deficiency	Level 3	-0.565527	0.069803	-0.627	0.039132	-0.569268	0.0675673	-0.628	0.0384959	-0.561526	0.0722487	-0.625	0.0398214
Ambient particulate matter pollution	Level 4	0.633	0.0364046	0.390224	0.235434	0.639	0.0343509	0.43737	0.178549	0.629	0.0379749	0.354364	0.284957
Child stunting	Level 4	-0.242038	0.473342	-0.534665	0.0901648	-0.247834	0.462474	-0.546535	0.0819225	-0.222415	0.510968	-0.513696	0.106026
Child underweight	Level 4	-0.635	0.0357261	-0.678	0.021908	-0.553614	0.0772529	-0.661	0.026857	-0.681	0.0209387	-0.684	0.0202628
Child wasting	Level 4	-0.854	0.000820247	-0.707	0.0150336	-0.862	0.000641078	-0.719	0.0126752	-0.842	0.00114069	-0.697	0.0171044
Discontinued breastfeeding	Level 4	-0.129871	0.703507	-0.431793	0.18479	-0.129871	0.703507	-0.431793	0.18479	-0.129871	0.703507	-0.431793	0.18479
Household air pollution from solid fuels	Level 4	-0.595539	0.0532133	-0.648	0.0311453	-0.598848	0.0515678	-0.651	0.0301254	-0.593438	0.0542766	-0.645	0.0321945
Low birth weight	Level 4	-0.256905	0.4457	-0.641	0.0336646	0.155301	0.648418	-0.476559	0.138347	-0.429492	0.187402	-0.72	0.0125153
Non-exclusive breastfeeding	Level 4	-0.346272	0.29687	-0.612	0.045524	-0.346272	0.29687	-0.612	0.045524	-0.346272	0.29687	-0.612	0.045524
Occupational exposure to arsenic	Level 4	0.656	0.0284083	-0.615	0.0441596	0.533548	0.0909682	-0.604	0.049211	0.724	0.0117526	-0.612	0.0455008
Occupational exposure to asbestos	Level 4	-0.833	0.00146389	-0.768	0.00572785	-0.259866	0.440287	-0.478693	0.13634	0.128823	0.705808	-0.779	0.00471156
Occupational exposure to benzene	Level 4	0.606	0.047969	-0.172207	0.612632	0.605	0.0486491	0.0971984	0.776179	0.589569	0.0562723	-0.512525	0.106963
Occupational exposure to beryllium	Level 4	0.635	0.0356684	-0.664	0.0258375	0.672	0.0234634	-0.66	0.0270882	-0.0338688	0.921252	-0.668	0.0246498
Occupational exposure to cadmium	Level 4	0.653	0.0292514	-0.624	0.0403769	0.577413	0.0628673	-0.615	0.0439714	0.696	0.017452	-0.619	0.0421538
Occupational exposure to chromium	Level 4	0.621	0.0413692	-0.565538	0.0697967	0.607	0.0477868	-0.553485	0.0773366	0.625	0.0396353	-0.543591	0.0839179
Occupational exposure to diesel engine exhaust	Level 4	0.519941	0.101127	-0.454022	0.160688	0.600237	0.0508876	-0.510444	0.108639	0.468116	0.146472	-0.355309	0.283584
Occupational exposure to formaldehyde	Level 4	0.642	0.0331912	-0.484451	0.131016	0.611	0.0458309	-0.455361	0.159302	0.66	0.0270327	-0.47891	0.136137
Occupational exposure to nickel	Level 4	0.500097	0.117225	-0.636	0.0353492	0.261734	0.436888	-0.589055	0.0565416	0.502332	0.115334	-0.677	0.0221527
Occupational exposure to polycyclic aromatic hydrocarbons	Level 4	0.62	0.0418843	-0.568505	0.0680189	0.622	0.0411793	-0.52234	0.099284	0.61	0.0463178	-0.582265	0.0601756
Occupational exposure to silica	Level 4	0.406904	0.214237	-0.653	0.029235	0.164265	0.629355	-0.544903	0.0830243	0.37313	0.258371	-0.713	0.0138422
Occupational exposure to sulfuric acid	Level 4	-0.0288967	0.932788	-0.633	0.0365069	-0.139067	0.683423	-0.634	0.0362401	0.201705	0.552008	-0.63	0.0376944
Occupational exposure to trichloroethylene	Level 4	0.592816	0.0545944	-0.5838	0.0593401	0.595198	0.0533852	-0.59632	0.052822	0.583693	0.0593984	-0.543548	0.0839472
Short gestation	Level 4	0.0331493	0.92292	-0.631	0.0375368	0.317623	0.341194	-0.412111	0.207861	-0.156063	0.64679	-0.714	0.0135374
